# Supplementary material for: Development and Characterisation of a Human Chronic Skin Wound Cell Line—Towards an Alternative for Animal Experimentation
Source: Int J Mol Sci. 2018 Mar 27;19(4):1001. doi: 10.3390/ijms19041001 (PMC5979489; doi:10.3390/ijms19041001)
Supplement: Supplementary file 1 [file ijms-19-01001-s001.zip]

Archive with 9 entries (8 files):
- Sup Video 2 CWF.avi
- __MACOSX/
- __MACOSX/._Sup Video 2 CWF.avi
- Sup Video 1 NF.avi
- __MACOSX/._Sup Video 1 NF.avi
- Sup Video 4 hTERT CWF.avi
- __MACOSX/._Sup Video 4 hTERT CWF.avi
- Sup Video 3 hTERT NF.avi
- __MACOSX/._Sup Video 3 hTERT NF.avi
